# Supplementary material for: Genome-Wide Identification of GRAS Transcription Factors and Their Functional Analysis in Salt Stress Response in Sugar Beet
Source: Int J Mol Sci. 2024 Jun 28;25(13):7132. doi: 10.3390/ijms25137132 (PMC11241673; doi:10.3390/ijms25137132)
Supplement: Supplementary file 1 [file ijms-25-07132-s001.zip]

Archive with 8 entries (8 files):
- Figure S2 KaKs analysis of collinearity genes.png
- Figure S3 Correlation between BvGRAS TFs and target gene expression.jpg
- Figure S4 KEGG enrichment analysis of BvGRAS TFs.png
- Figure S5 The results of BvGRAS TF KEGG pathway analysis.png
- Figure S6 The results of conserved domain analysis of target genes in BvGRAS regulatory network.png
- Figure S1 BvGRAS motif sequences structure.png
- Supplementary Figure-Xiaolin Hao.pptx
- Table. S1 Specific primer sequences.xlsx
