# Supplementary material for: Genome-Wide Identification of GRAS Transcription Factors and Their Functional Analysis in Salt Stress Response in Sugar Beet
Source: Int J Mol Sci. 2024 Jun 28;25(13):7132. doi: 10.3390/ijms25137132 (PMC11241673; doi:10.3390/ijms25137132)
Supplement: Supplementary file 1 [file ijms-25-07132-s001.zip › Table. S1 Specific primer sequences.xlsx]

## Sheet: Sheet1
Sequence ID	Sense Primer Sequence	Anti-sense Primer Sequence
BvGRAS-1	TGGAAAATGGAGATCGCGCT	CAACATTGCCACGCACAAGA
BvGRAS-11	GGAAAAGAGGGGTGGGTGAG	TGTGGGTGTGGTTGTTGGAA
BvGRAS-12	GCTCGCCAAATCACTCAACC	CCGCCCAAAGATCAACCTCT
BvGRAS-13	TCGCTAACAACTCGCCAACT	CTAACACACCCAGCTCAGCA
BvGRAS-14	GCACATTCAATGCCCCCTTC	CTCTCACTCCCCTCACATGC
BvGRAS-15	AGTGGCAAGTGAGAACGACG	CCAAATGGAAAGAGCACAGAGG
BvGRAS-16	GGCAGGTGAGAACAAGACGA	TCCTTTCCAACCTTGCAGCA
BvGRAS-17	CCCATACACATACACTCCGTCT	AGCCTCATTTACAACCCCATCC
BvGRAS-18	TACAAGCAGTGGCAGGTCAG	TGCCTTGACTTTGCACCTCA
BvGRAS-19	TACTCTGCCCTGAAGGACGA	AAGTCTACTTGCGCGACACA
BvGRAS-2	CAATCCTGTCTGAGCTGGGG	AGATGAGGGGAAATCCGGGA
BvGRAS-20	TGGGTTGGAAGAACCGCATT	GAGAGGCGAGCGAGAACTTT
BvGRAS-21	TGCTATCCAACGTGGCGAAT	CTTGGCTCGGCTCGTATAGG
BvGRAS-22	CTTGGGAGAAAGGGAGGCTG	GAACCAACCCTCCTCGACTG
BvGRAS-24	AACAAGACCTAAGCCGCACA	TCCTCGCTGTCTTCCCCATA
BvGRAS-25	TCTGTTCAGCGCCCTATTGG	GGCTTCCCCTTCTCTGCAAT
BvGRAS-26	GTCATCGCCTGTGAGGGAAA	CCCAAAAGCATAGCGCCATC
BvGRAS-27	TTTTCGCCCGTGCAATTCAG	CCGCCTCTGCCAACTTAGAA
BvGRAS-28	GAATCAAACACCGCCTGAGC	CTGCTGACGAAACTGTGCTG
BvGRAS-4	ACTACGGTGCGTTGTTGGAT	TTTACCGAACACCTCAGCCC
BvGRAS-6	GCCATTAGCTCGGTCCTTCA	AGCAGCAAGAAACCCATCCA
LOC104892636	AAGACCAAGTGTTGCCACCA	CACCCATCACAAACAGCACC
LOC104893770	ATGAGCGAGCCTTCTGGTTC	GATCCCGTTTGTGAGACCGT
LOC104896069	GAGTGGAAGGCTGAGCTTGT	ACGGACTTTCCAGCAGAACA
LOC104896272	ATCCAGATGAGGAGGAGCGT	TTGGAATCTCTGTCGCGCAT
LOC104906401	ACCACCTCCTATCACACCGA	TGATGATCCACCACCACGTC
